# Supplementary material for: New Conservative Approach for the Management of Recurrent Sublingual Ranula—A Case Report
Source: Int J Environ Res Public Health. 2023 Jan 29;20(3):2398. doi: 10.3390/ijerph20032398 (PMC9915898; doi:10.3390/ijerph20032398)
Supplement: Supplementary file 1 [file ijerph-20-02398-s001.zip]

Archive with 1 entries (1 files):
- presa d'atto case report new conservative approach for the managemen tof recurrent sublingual ranula.pdf
